# Supplementary material for: Potent Platinum(IV) Prodrugs That Incorporate a Biotin Moiety to Selectively Target Cancer Cells
Source: Pharmaceutics. 2022 Dec 12;14(12):2780. doi: 10.3390/pharmaceutics14122780 (PMC9853328; doi:10.3390/pharmaceutics14122780)
Supplement: Supplementary file 1 [file pharmaceutics-14-02780-s001.zip]

Archive with 1 entries (1 files):
- pharmaceutics-1967413 - supplementary new.pdf
